# Supplementary material for: Biocontrol Efficacy of Bacillus velezensis FXJ Against Fusarium graminearum-Induced Fusarium Head Blight in Wheat
Source: J Fungi (Basel). 2026 Jan 2;12(1):37. doi: 10.3390/jof12010037 (PMC12842974; doi:10.3390/jof12010037)
Supplement: Supplementary file 1 [file jof-12-00037-s001.zip]

Archive with 1 entries (1 files):
- jof-3932262-supplementary.pdf
